# Supplementary material for: Deltex1 Polymorphisms Are Associated with Hepatitis B Vaccination Non-Response in Southwest China
Source: PLoS One. 2016 Feb 19;11(2):e0149199. doi: 10.1371/journal.pone.0149199 (PMC4760674; doi:10.1371/journal.pone.0149199)
Supplement: S1 Table — (XLSX) [file pone.0149199.s002.xlsx]

## Sheet: S1 Table
S1Table. Primer and oligo or probe information for the 10 SNPs detected by iMLDR
rs2254770
The primer information	OLIGO_Name Start Length Tm Gc com 3'com Rep seq
	rs2254770F 350 25 65.43 52.00 6 2 11 GGAGGAAAGGAGGCTAGCTCTGAAT
	rs2254770R 529 22 66.05 59.09 2 0 11 GGCAGGGAGTGGGATGTTTAGG
	ProductSize:179,PAIR ANY COMPL: 3, PAIR 3' COMPL: 1,Score 3.62 Rank Left:1 Right:1
oligo or probe information	TITLE:rs2254770
	rs2254770RC:TTCCGCGTTCGGACTGATAT GGGAGTGGGATGTTTAGGAGTCTCG
	rs2254770RG:TACGGTTATTCGGGCTCCTGT GGGAGTGGGATGTTTAGGAGTCTCC
	rs2254770RP:GGCTTGAAtctttgtcatctttatttcc TTTTTTTTTTTT
rs1732786
The primer information	OLIGO_Name Start Length Tm Gc com 3'com Rep seq
	rs1732786F 397 22 67.35 59.09 4 1 11 AGTGCAAAGGGCTGGCTGAGAG
	rs1732786R 620 22 66.03 54.55 3 2 10 TGCCCTGGAAAGCAAGTGTCTC
	ProductSize:223,PAIR ANY COMPL: 5, PAIR 3' COMPL: 3,Score 1.38 Rank Left:1 Right:1
oligo or probe information	TITLE:rs1732786
	rs1732786RG:TCTCTCGGGTCAATTCGTCCTT CCTGTTCGAGGTCCAGCCTCTACC
	rs1732786RA:TGTTCGTGGGCCGGATTAGT CCTGTTCGAGGTCCAGCCTCTGCT
	rs1732786RP:GTGTTGTCTCTTGGTCCCTSTTCC TT
rs2384077
The primer information	OLIGO_Name Start Length Tm Gc com 3'com Rep seq
	rs2384077F 391 22 66.45 63.64 5 3 12 cacactccctccctgagcctct
	rs2384077R 636 22 65.91 54.55 4 0 11 CCTGCATCACACCCATCATCAC
	ProductSize:245,PAIR ANY COMPL: 0, PAIR 3' COMPL: 0,Score 0.54 Rank Left:4 Right:1
oligo or probe information	TITLE:rs2384077
	rs2384077RG:TCTCTCGGGTCAATTCGTCCTT tggcacacagtaggtgctcatgacaC
	rs2384077RA:TGTTCGTGGGCCGGATTAGT tggcacacagtaggtgctcatgacaT
	rs2384077RP:tcctgatgaatgaatgaatAGTGacca TTTTTTTTT
rs10744794
The primer information	OLIGO_Name Start Length Tm Gc com 3'com Rep seq
	rs10744794F 379 22 66.94 59.09 5 2 12 AGGCAGGTCACCAAGGAACCAG
	rs10744794R 548 22 64.67 54.55 4 1 11 TTGGAACCTGGAGAGCAGGAGT
	ProductSize:169,PAIR ANY COMPL: 6, PAIR 3' COMPL: 1,Score 2.27 Rank Left:1 Right:1
oligo or probe information	TITLE:rs10744794
	rs10744794RC:TTCCGCGTTCGGACTGATAT GGCAGCTGCTGTCCTCCACG
	rs10744794RT:TACGGTTATTCGGGCTCCTGT GGCAGCTGCTGTCCTCCACA
	rs10744794RP:CTGGGCCCTGCACCCCRCAG TTTTTTT
rs1732803
The primer information	OLIGO_Name Start Length Tm Gc com 3'com Rep seq
	rs1732803F 335 22 66.13 59.09 4 1 12 AGGCTCCCTTCTGGAACAGTGG
	rs1732803R 569 22 65.91 54.55 4 1 10 GCATGTGGCTGGAGACAACAGA
	ProductSize:234,PAIR ANY COMPL: 4, PAIR 3' COMPL: 1,Score 0.22 Rank Left:1 Right:1
oligo or probe information	TITLE:rs1732803
	rs1732803RG:TCTCTCGGGTCAATTCGTCCTT TTTAATGATCCGCACCCCAAC
	rs1732803RT:TGTTCGTGGGCCGGATTAGT TTTAATGATCCGCACCCCGAA
	rs1732803RP:AGAGAAAACTTCCTTTTCACTACAGCCC TTTT
rs2731303
The primer information	OLIGO_Name Start Length Tm Gc com 3'com Rep seq
	rs2731303F 404 24 65.02 41.67 7 2 12 TGCATTAAGGGCATTAACCCTTTG
	rs2731303R 537 24 66.03 45.83 3 1 12 tgcctgccacacagaagttattca
	ProductSize:133,PAIR ANY COMPL: 0, PAIR 3' COMPL: 0,Score 5.01 Rank Left:1 Right:4
oligo or probe information	TITLE:rs2731303
	rs2731303FC:TTCCGCGTTCGGACTGATAT TTTATAGCATATGTTCATCTGTTTTTTAattaagtC
	rs2731303FA:TACGGTTATTCGGGCTCCTGT TTTATAGCATATGTTCATCTGTTTTTTAattaagtA
	rs2731303FP:aKtcatatttattgaataacttctgtgtggca TTTTTTTTT
rs11066491
The primer information	OLIGO_Name Start Length Tm Gc com 3'com Rep seq
	rs11066491F 351 22 67.44 68.18 8 2 12 CTCCCCTACCTGACCGGTCCTC
	rs11066491R 527 22 65.74 54.55 4 0 12 CCCTCGGGAGACATTTTGAGGT
	ProductSize:176,PAIR ANY COMPL: 5, PAIR 3' COMPL: 3,Score 1.70 Rank Left:1 Right:1
oligo or probe information	TITLE:rs11066491
	rs11066491RC:TTCCGCGTTCGGACTGATAT TCGGGAGACATTTTGAGGTGTCAG
	rs11066491RG:TACGGTTATTCGGGCTCCTGT TCGGGAGACATTTTGAGGTGTCAC
	rs11066491RP:TGGTATTGGAGGCTCAGATWTATCTAGA TTTTTTTTTT
rs1619738
The primer information	OLIGO_Name Start Length Tm Gc com 3'com Rep seq
	rs9738_4886F 467 22 65.11 59.09 7 3 11 ccagatcatacagggcctggtc
	rs9738_4886R 635 22 64.98 59.09 5 2 11 cctgacctcctgggctcaagta
	ProductSize:346,PAIR ANY COMPL: 3, PAIR 3' COMPL: 0,Score 6.57 Rank Left:4 Right:1
oligo or probe information	TITLE:rs1619738
	rs1619738FG:TTCCGCGTTCGGACTGATAT cagggcctggtcatgcttaaacaG
	rs1619738FC:TACGGTTATTCGGGCTCCTGT cagggcctggtcatgcttaaacaC
	rs1619738FP:ggataacattaggagatatatctaatgtaaatgatgag TTTTTTTTTTTT
rs2264886
The primer information	OLIGO_Name Start Length Tm Gc com 3'com Rep seq
	rs9738_4886F 467 22 65.11 59.09 7 3 11 ccagatcatacagggcctggtc
	rs9738_4886R 635 22 64.98 59.09 5 2 11 cctgacctcctgggctcaagta
	ProductSize:346,PAIR ANY COMPL: 3, PAIR 3' COMPL: 0,Score 6.57 Rank Left:4 Right:1
oligo or probe information	TITLE:rs2264886
	rs2264886RG:TCTCTCGGGTCAATTCGTCCTT gcccatctttgtccttaccttactgaagtC
	rs2264886RA:TGTTCGTGGGCCGGATTAGT gcccatctttgtccttaccttactgaagtT
	rs2264886RP:ttttttcatagcactaatcacgacctg TTTTTTTTTTT
rs1732792
The primer information	OLIGO_Name Start Length Tm Gc com 3'com Rep seq
	rs1732792F 356 22 65.17 50.00 3 3 11 tgttcttacgcagggcttgtca
	rs1732792R 593 22 66.16 54.55 5 0 12 TTTGGCTCTGAGGGCTCCTTTC
	ProductSize:237,PAIR ANY COMPL: 0, PAIR 3' COMPL: 0,Score 0.99 Rank Left:4 Right:1
oligo or probe information	TITLE:rs1732792
	rs1732792FG:TCTCTCGGGTCAATTCGTCCTT ctggaacgttttatggaaattaataatgcttcG
	rs1732792FA:TGTTCGTGGGCCGGATTAGT ctggaacgttttatggaaattaataatgctccA
	rs1732792FP:tctaacaagctttgagagatgYtAAAATAGCT TTTTTTTTT
